# Supplementary material for: Positivity to Cocaine and/or Benzoylecgonine in Confirmation Analyses for On-Road Tests in Spain
Source: Int J Environ Res Public Health. 2021 May 18;18(10):5371. doi: 10.3390/ijerph18105371 (PMC8157855; doi:10.3390/ijerph18105371)
Supplement: Supplementary file 1 [file ijerph-18-05371-s001.zip]

Archive with 1 entries (1 files):
- ijerph-1190369-supplementary.pdf
